# Supplementary material for: Localization of the ilioischial line on axial computed tomography images for preoperative planning of total hip arthroplasty
Source: BMC Musculoskelet Disord. 2022 Nov 30;23:1032. doi: 10.1186/s12891-022-06021-1 (PMC9710038; doi:10.1186/s12891-022-06021-1)
Supplement: Supplementary file 1 — Additional file 1. [file 12891_2022_6021_MOESM1_ESM.xlsx]

## Sheet: study 1
	case	age(year)	height(cm)	weight(kg)	BMI	side	distance A(Xp) observer 1 the first time	distance A(Xp) observer 1 the second time	distance A(Xp) observer 2 the first time	distance A(Xp) observer 2 the second time	distance A(Xp) observer 3 the first time	distance A(Xp) observer 3 the second time	distance A(Xp) observer 4 the first time	distance A(Xp) observer 4 the second time		distance B(CT) observer 1 the first time	distance B(CT) observer 1 the second time	distance B(CT) observer 2 the first time	distance B(CT) observer 2 the second time	distance B(CT) observer 3 the first time	distance B(CT) observer 3 the second time	distance B(CT) observer 4 the first time	distance B(CT) observer 4 the second time	distance D ×2 observer 1 the first time	distance D ×2 observer 1 the second time	distance D ×2 observer 2 the first time	distance D ×2 observer 2 the second time	distance D ×2 observer 3 the first time	distance D ×2 observer 3 the second time	distance D ×2 observer 4 the first time	distance D ×2 observer 4 the second time	distance E (CT) observer 1 the first time	distance E (CT) observer 1 the second time	distance E (CT) observer 2 the first time	distance E (CT) observer 2 the second time	distance E (CT) observer 3 the first time	distance E (CT) observer 3 the second time	distance E (CT) observer 4 the first time	distance E (CT) observer 4 the second time	Zone (CT) observer 1 the first time	Zone (CT) observer 1 the second time	Zone (CT) observer 2 the first time	Zone (CT) observer 2 the second time	Zone (CT) observer 3 the first time	Zone (CT) observer 3 the second time	Zone (CT) observer 4 the first time	Zone (CT) observer 4 the second time
1	1	40-49	164	77	28.6288	right	5.8	5.7	4.58	5.07	5.26	5.14	5.1	5.7		4.9	5.6	5.02	5.02	4.53	4.76	5.71	5.3	139	140.2	142.89	141.52	141.41	141.8	142	140.09	23.9	25.8	31.3	20.16	22.81	16.85	26.37	26.8	3	3	3	3	3	3	3	3
2	2	60-69	154	45	18.9745	right	2.9	2.3	2.22	2.48	2.45	2.5	2.35	2.33		4.4	4.5	4.8	5.05	4.48	4.32	5.41	5.14	143.2	146.4	146.85	144.9	144.5	144.89	144.25	144.83	23.7	21.8	27.51	23.84	15.63	20.63	16.81	16.09	4	4	4	4	3	4	4	3
3	2	60-69	154	45	18.9745	left	6.3	5.9	5.39	5.9	5.97	5.08	6.01	6.56		3.9	5.1	4.24	4.54	3.98	5.02	5.46	5.14	143.2	146.4	142.84	144.9	144.1	145.09	144.25	144.83	17.7	20.7	15.21	10.75	11.35	10.67	13.99	10.05	4	4	4	4	4	4	4	4
4	3	60-69	153.5	43.4	18.4193	right	8.4	9	8.33	8.28	7.92	8.56	7.93	8.8		8.1	8.3	8.78	9.01	8.09	7.67	8.49	8.48	137.9	137.6	139.25	138.23	138.83	140.18	140.55	138.13	17.6	16.2	23.59	20.41	16.11	16.77	20.37	18.19	3	3	3	4	3	3	3	3.4
5	3	60-69	153.5	43.4	18.4193	left	5.8	5.7	5.38	5.57	3.16	3.14	5.71	5.72		3.7	4.2	4.23	4.01	3.8	3.67	4.17	4.04	137.9	137.6	140.58	138.23	137.83	140.18	138.01	138.13	20.5	18.9	18.41	20.01	14.59	10.83	20.23	15.15	4	4	4	4	4	4	4	3.4
6	4	60-69	158	62	24.8358	right	7.7	8	7.65	8.22	7.43	7.67	7.91	8.29		6.6	8.2	6.82	6.55	6.37	7.05	6.92	7.27	147.7	147.8	149.82	146.91	148.35	148.59	148.21	146.91	11.5	13.7	20.9	15.07	11.53	16.87	15.35	16.01	4	3	3	4	3,4	3	4	3.4
7	5	50-59	163	63	23.7118	right	1.9	2.3	1.75	2.01	1.98	2.03	1.87	2.58		1.5	2	1.41	1.55	1.95	1.31	2	1.12	130.6	130.4	135.42	131.7	132.31	132.24	131.48	130.67	19.5	24	46.94	25.03	23.05	20.25	26.44	24.01	3	2.3	3	3	2	3	34	3
8	6	50-59	167	80	28.6851	left	6.7	6.8	6.97	6.73	6.58	6.84	6.9	6.93		5.4	5.4	6.07	5.49	5.28	5.23	5.34	5.21	121	121.6	123.3	120.85	120.5	121.99	121.6	121.17	16.8	18.1	21.71	20.84	17.49	20.01	22.45	19.87	3	3	3	3	3	3	3	3
9	7	50-59	160	47.5	18.5547	left	0.9	0.9	0	1.11	1.02	0.91	1.22	1.26		0	0.2	0	0.47	0	0.36	0.34	0.41	140.4	141	142.7	141.17	140.27	140.55	139.99	140.59	12.8	12.2	18.93	20.01	15.84	12.6	12.58	16.6	3	3	3	3	3	3	3	3
10	8	60-69	155	64	26.6389	right	9.6	11.1	9.2	9.95	9.79	9.48	9.5	9.68		9.6	9.7	9.16	10.01	8.62	9.22	9.62	9.89	137.6	136.5	142.45	137.04	139.92	139.38	139.13	135.88	15	10	26.69	20.18	17.19	13.2	18.73	20.21	4	4	3	4	4	3(4)	4	4
11	9	60-69	156	63	25.8876	left	1.2	1	1.19	1.25	0.98	0.92	1.47	1.16		1.4	1.6	1.49	1.67	1.85	1.53	1.66	1.55	136.1	135.5	137.46	136.05	136.93	134.6	135.36	135.67	16.6	14.8	19.53	17.55	23.13	17.71	20.9	21.95	3	3	3	3.4	3	3	3	4
12	10	50-59	164	65	24.1672	right	2.3	2.4	2.4	2.17	2.45	2.3	2.48	2.48		3.1	4	4.15	4.83	3.71	3.65	4.14	4.39	150.2	149.8	151.69	151.9	150.4	150.35	149.89	150.35	16.3	11.3	22.95	15.52	16.48	12.23	23.82	21.27	3	3	3	4	3	3	3	3
13	11	50-59	160	53	20.7031	left	4.4	4.5	4.48	4.49	4.55	4.5	5.97	4.58		3.2	3.6	3.08	4.11	3.29	3.4	3.89	3.33	140	140.5	142.5	140.96	140.97	140.65	140.65	139.3	16	16.9	29.58	17.38	23.96	17.66	17.21	20.66	3	3	3	3	3	3	3	3
14	12	60-69	168	81	28.699	right	5.1	4.8	4.58	4.82	4.48	4.74	4.64	4.82		4	3.9	5.03	4.64	3.84	3.64	3.74	4.21	145.8	146	148.94	145.8	146.92	146.92	146.8	146.06	22	16.9	37.22	18.16	16.74	18.22	23.83	21.61	4	3	3	3	3,4	3	3	3
15	13	50-59	159	86.9	34.3736	right	3.4	3.5	3.31	3.32	3.67	3.34	3.49	3.39		2.3	2.1	2.29	2.56	1.99	2.14	2.4	2.49	142.1	142.2	141.39	141.81	142.39	142.61	141.74	141.84	16.2	21.2	23.89	18.95	19.04	18.5	20.3	19.64	3	3	4	3	3	3	3	3
16	14	50-59	158	74	29.6427	right	3.2	3.5	3.5	3.56	3.41	3.48	3.54	3.54		2.4	2.2	2.77	2.03	2.02	2.13	2.29	2.71	133.7	137.4	137.56	135.37	134.91	134.79	134.54	133.95	18	23	33.96	15.66	19.09	13.83	23.01	19.66	3	4	4	3	3	3	3	3
17	15	50-59	160	65	25.3906	right	4.9	5.2	5.08	4.68	5.05	4.96	4.88	4.87		6.5	6.5	7.02	6.5	5.97	5.93	6.63	6.89	137.6	135.8	133.64	134.64	133.73	134.14	130.75	135.71	18	27	34.37	22.98	12.77	22.47	32.08	31.93	4	4	4	4	3	3(4)	34	3.4
18	16	70-79	158	57	22.8329	left	4.2	4.1	3.93	3.94	3.66	3.83	3.41	4		3.3	2.7	2.47	2.8	2.45	2.99	2.84	3.57	126.8	128.8	132.42	125.08	124.61	124.53	0	124.65	16.7	16.8	22.38	15.04	15.69	14.41	23.71	20.88	3	3	3	3	2,3	3	3	3
19	17	60-69	165	74	27.1809	right	7.7	7.8	7.58	7.87	7.74	7.91	8.13	7.67		8.5	8.3	7.84	8.39	8.52	8.25	8.65	9.02	118.4	118.4	120.04	118.4	117.79	118.08	117.35	118.39	16.6	19.7	31.98	20.17	26.61	24.87	25.66	25.44	3	3	3	3	2,3	2,3	3	2.3
20	17	60-69	165	74	27.1809	left	5.1	5.4	5.55	5.33	5.27	5.31	5.35	5.52		4.4	4.6	4.35	5.39	4.42	4.45	4.9	5.02	118.3	118.4	118.31	118.4	119.89	119.31	121.1	118.39	23	13.1	31.98	19.17	17.69	19.31	21.41	21.32	3	3	3	3	2	2,3	3	2.3
21	18	60-69	152	53.5	23.1562	right	3.7	3.7	3.6	3.98	3.71	3.64	3.93	3.27		4.1	3.5	4.13	4.08	4.16	3.93	4.22	4.16	140.9	140.8	141.43	141	141.39	141.19	141.2	140.97	14.1	10.4	31	15.3	15.32	15.18	24.39	20.58	3	4	3	3	3	3	3	4
22	18	60-69	152	53.5	23.1562	left	2.7	3	7.81	2.75	3.04	3.18	2.93	2.91		2.8	3	2.02	2.82	2.55	2.3	2.48	2.71	140.9	140.8	142.03	141	141.24	140.8	140.85	140.97	13	13.2	25.25	20.09	15.52	16.85	23.47	19.07	3	4	4	4	3	3	3	4
23	19	70-79	150	70	31.1111	left	6.6	6.4	6.24	6.24	6.46	6.03	6.38	5.91		6.8	5.9	6.14	6.05	5.72	6.13	7.06	7.15	114.4	115	117.2	114.54	115.44	116.58	115.75	120.03	21.2	21.2	34.22	24.92	25.05	25.44	47.4	47.22	3	2	3	3	3	2,3	3	3
24	20	50-59	167	69	24.7409	right	8	8.8	8.09	7.99	8.22	8.05	8.23	8.06		7.3	7.6	7.14	7.7	6.65	7.51	7.58	7.88	120.8	120.1	122.19	120.19	120.91	120.64	120.8	120.93	22	27.3	35.69	25.23	26.67	27.86	34.16	28.16	3	3	3	3	3	3	3	3
25	21	70-79	156	51.4	21.121	left	2.9	3.4	2.7	3.69	2.64	4.41	3.07	5.06		3.1	3.6	3.49	2.98	3.9	3.53	3.51	3.93	135.1	133.6	137.23	135.41	135.7	140.14	134.53	126.07	12	11.3	26.22	15.24	20.82	17.35	25.62	17.14	3	3	4	4	3	3	3	3.4
26	22	60-69	157	70	28.3987	right	3.6	4.8	4.36	3.65	4.61	3.99	4.2	4.37		4.5	3.8	3.38	3.75	2.66	3.62	3.8	4.13	151.9	151.2	154.64	152.99	152.44	153.71	153.15	151.41	13	16.3	29.63	18.96	17.99	15.71	26.12	20.51	3	3	2	3	2,3	3	2	3
27	23	60-69	149	48.2	21.7107	right	5.9	5.9	5.91	6.07	6.1	6.18	6.07	5.84		4.4	6.5	4.31	7.37	4.06	5.83	6.35	6.55	133.8	133.9	135.19	135.33	134.27	134.05	133.93	134.47	10.2	9.5	23.21	13.32	16.87	11.5	25.41	14.72	4	3	3	4	3,4	4	34	4
28	23	60-69	149	48.2	21.7107	left	4.2	4.5	4.43	4.93	4.45	4.7	4.58	4.78		6	4.4	6.21	4.92	6.55	3.92	4.44	4.38	133.9	133.8	138.75	135.33	135.38	135.31	135.35	134.47	14	11.3	25.17	12.96	13.13	18.42	28.93	20.37	3	3	3	4	3,4	3	34	3.4
29	24	70-79	160	53	20.7031	left	4.7	4.5	4.6	4.31	5.71	4.29	4.36	4.36		3.2	2.7	3.52	3.08	2.99	2.68	3.5	2.96	144.9	144.9	145.38	146	144.04	145.52	145.11	144.65	22.1	19.2	35.57	22.34	17.49	19.68	30.46	22.15	4	4	3	4	4	4	34	4
30	25	80-89	150	54	24	right	8.2	8.6	7.91	8.29	8.41	8.03	8.43	8.73		7.9	8	7.36	7.63	7.31	7.17	7.86	8	132.5	130.5	133.37	132.9	133.78	132.48	133.46	132.23	33.8	29.8	42.04	29.22	36.82	30.54	44.53	39.54	3	3	2	3	2,3	2,3	3	3
31	26	70-79	154	60	25.2994	right	6.6	6	6.3	6.63	6.18	6.2	6.26	6.25		6	5.8	5.43	5.66	5.88	5.43	6.48	6.36	148.3	148.9	147.42	149.18	149.11	148.17	148.53	148.23	18.2	15.7	30.18	20.79	21.49	18.83	29.14	24.49	3	3	3	3.4	3	3	3	3
32	27	50-59	159	84	33.2265	right	3.2	3.4	3.28	3.67	3.25	3.13	3.15	3.41		3.8	3.7	4.4	3.92	3.8	3.84	3.79	3.92	131.7	131.4	132.76	132.47	131.19	131.77	130.97	131.63	20.4	20	31.4	22.4	21.74	24.78	36.21	23.64	4	3	3	3	3	3	34	4
33	27	50-59	159	84	33.2265	left	1.3	1.6	1.25	2.27	2.04	1.76	1.38	2.09		1.9	1.5	2.79	1.74	1.16	1.33	1.82	1.96	131.7	131.4	131.36	132.47	132.04	131.77	132.01	131.63	25	19.5	24.01	24.1	18.37	16.36	37.35	23.33	4	3	4	3	3	3	3	3
34	28	60-69	149	48	21.6206	left	1.5	1.6	1.56	1.26	1.33	1.18	1.47	1.63		1.6	1.7	2.25	1.14	1.41	1.27	1.93	1.86	140	139.6	141.25	141.33	140.6	141.71	141.74	139.08	11.4	11.5	24.93	12.07	12.68	10.81	22.19	23.04	3	3	3	4	3	3	3	3
35	29	60-69	160	75.2	29.375	right	2.2	2.1	2.07	2.14	1.97	1.99	2.34	2.3		1.5	1.5	2.08	1.85	1.7	1.34	2.37	2.55	137.7	137.7	140.67	137.91	138.58	138.43	138.14	137.68	13.2	12.5	27.61	9.08	14.36	12.12	25.36	22.11	3	3	3	4	3	3	3	3.4
36	30	60-69	159	76	30.0621	left	2.9	3.2	3.22	3.22	3.13	2.93	3.73	3.25		3.8	2.9	3.74	4	3.59	3.36	3.88	4.23	144	145.1	147.67	145.51	145.51	145.84	145.62	144.63	18.4	14.9	24.8	22.11	19.66	16.38	23.6	23.41	3	3	3	3	3	3	3	3
37	31	60-69	155	46	19.1467	left	4.2	4.2	4.69	4.14	4.75	4.58	4.21	4.07		4.5	4.5	1.6	3.87	4.3	4.48	5.23	5.61	126.2	125.7	129.25	122.93	124.23	124.62	126.33	125.64	29	19	32.48	23.07	21.02	18.99	32.53	29.48	4	4	3	4	3,4	3	3	3
38	32	60-69	161	62	23.9188	right	7	7.2	6.9	6.15	6.03	7.04	6.86	6.96		6.3	6.4	6.7	7.63	6.62	6.78	7.13	7.03	118.6	117.9	119.26	119.16	118.54	1118.36	118.4	118.57	20.3	26.3	46.37	19	21.23	20.21	27.91	27.42	3	3	3	3.4	3	3	3	3
39	33	70-79	160	60	23.4375	left	2.8	3.2	3.21	3.01	3.4	2.92	3.46	3.94		2.1	2.9	3.72	3.12	2.99	3.11	3.44	3.56	115	115.5	119.13	116.01	116.93	116.54	117.72	115.29	20	18.4	30.8	20	16.46	19.74	27.8	24.1	3	3	3	3	3	3	3	3
40	34	60-69	163	69	25.9701	left	4.9	5	4.94	5.2	5.22	4.72	5.01	4.67		5.5	5.2	5.02	4.99	5.34	5.46	5.4	6.53	129.6	127.1	127.56	128.26	126.45	126.91	127.54	126.41	29.8	34.3	32.52	38.05	32.96	39.13	35.29	39.79	3	3	3	3	2,3	2,3	3	3
41	35	60-69	169	82.3	28.8155	right	6.1	6	6.12	6.61	6.55	6.22	6.56	6.38		4.7	4.5	5.07	4.63	4.67	4.68	4.76	5.03	127.8	127.3	129.86	127.33	127.37	127.3	127.01	127.4	19.4	16.9	29.35	20.48	20.45	19.6	25.34	27.41	3	3	3	4	3	3	3	3
42	36	50-59	164	64	23.7954	right	7.1	7.7	7.13	7.21	7.12	6.83	7.1	7.21		6.8	6.1	7.07	7.17	5.91	5.86	8.42	7.63	130.1	129.7	130.09	129.92	130.67	131.01	131.62	130.25	20.2	17.4	41.89	20.96	18.42	15.78	42.28	38.18	2	2	2	2.3	2	2	23	2
43	36	50-59	164	64	23.7954	left	3.8	3.8	3.75	3.99	4.42	4.08	3.99	4.06		4.3	4.3	4.58	4.88	4.56	4.77	4.93	5.2	130.1	129.7	130.26	129.92	129.76	130.28	130.37	130.25	16.7	14.8	32.62	18.15	16.19	16.55	25.06	22.05	3	3	3	3	3	3	3	3
44	37	70-79	164	65	24.1672	left	8	8.1	7.92	8.25	7.91	7.96	7.92	7.91		6.4	7.2	7.19	8.07	6.79	7.02	7.88	8.43	129.6	129.7	130.05	129.62	130.11	129.79	130.25	169.88	21.1	20.5	30.82	18.24	20.52	18.04	28.6	28.82	3	3	3	3	3	3	3	3.4
45	38	50-59	149	43	19.3685	right	5.4	5.7	5.52	5.67	5.79	5.69	5.57	5.83		5.1	5.1	5.84	5.59	5.39	5.32	5.07	6.3	115.8	115.2	113.58	115.72	115.36	115.71	115.23	114.93	17.9	18.6	29.09	22.45	22.77	23.55	25.61	29.23	3	3	3	3	3	3	3	3
46	39	60-69	172	68	22.9854	right	4.1	4.5	4.34	4.65	4.4	4.73	4.56	4.38		3.5	3.9	4.39	5.18	3.79	3.85	4.56	4.93	123.9	124	125.33	123.82	124.13	123.84	123.63	123.6	25	15	35.45	27.14	19.25	18.28	29.74	30.87	3	3	3	3	3	2,3	3	3
47	40	70-79	157	63	25.5588	right	7.3	7.2	7.49	7.25	7.6	7.45	7.21	7.76		7.2	7.2	7.45	7.63	7.14	6.86	7.71	7.77	134.3	134.3	135.37	134.18	134.45	133.73	133.94	134.13	17.1	21.2	35.3	20.19	22.82	21.8	38.54	35.732	3	3	3	4	3	3	3	3.4
48	41	70-79	155	45	18.7305	left	4.6	3.3	3.7	4.17	3.67	3.66	3.59	4.3		2.7	2.1	3	3.75	2.61	2.44	3.31	3.66	130	125.9	130.03	130.67	130.94	129.54	131.23	129.93	22.4		31.79	20.42	18.72	12.82	37.58	16.5	3		4	4	3,4	3	34	4
49	42	70-79	145	55	26.1593	left	4.3	4.3	4.67	4.71	4.33	4.45	4.27	4.4		2.7	3.2	3.82	3.54	3.56	3.42	3.41	3.88	131.4	131.4	134.7	130.83	132.28	130.54	132.5	131.08	19.3	17.5	29.17	13.99	17.2	13.68	24.56	17.62	4	3	3	4	3,4	3,4	34	3
50	43	60-69	168	54	19.1327	right	9.7	10.2	9.76	10.29	10.45	10.07	10.25	10.32		9.2	8.8	9.12	9.43	8.92	9.11	9.2	9.37	121	121.9	123.02	122.99	123.27	123.09	123.46	121.77	35.5	28.6	46.04	32.94	32.93	29.83	41.59	41.67	3	3	2	3	2,3	2,3	23	2
51	44	30-39	171	61	20.8611	right	4.5	4.8	4.56	4.76	4.79	4.85	4.72	4.71		4.7	4.7	3.94	4.02	3.57	3.51	4.32	3.75	124.3	123.5	128.74	123.81	124.32	124.71	124.36	123.65	40	29.1	44.41	33.47	29.33	22.72	29.13	34.74	3	3	3	4	3	3	3	3

## Sheet: study 2 measured group
	cases	age(year)	height(cm)	weight(kg)	BMI	distance A(mm)	distance B(mm)	distance A#(mm)	distance A- distance A#(mm)	The difference between distance A# and distance A(mm)	Planned cup size	Cup size	Coxa profunda	side	disorder	Approach	Head size	Crowe classification
1	1	60-69	156	74.7	30.6953	3.1	1.5	1.65	1.45	1.45	50	50	(+)	right	osteoarthritis	lateral	26	Ⅰ
2	2	70-79	146	52.8	24.7701	2.1	3	3.3	-1.2	1.2	48	46	(+)	right	osteoarthritis	lateral	26	Ⅰ
3	3	60-69	167	62	22.231	2.1	5.3	5.83	-3.73	3.73	56	56		right	osteoarthritis	lateral	26	Ⅰ
4	4	30-39	171	63	21.5451	3.7	4	4.4	-0.7	0.7	52	52		left	osteonecrosis	lateral	26	Ⅰ
5	5	70-79	143	42	20.5389	3.9	4	4.4	-0.5	0.5	46	48		right	osteoarthritis	lateral	26	Ⅰ
6	6	70-79	150	45	20	8	5.5	6.05	1.95	1.95	50	50		left	osteoarthritis	lateral	26	Ⅰ
7	7	50-59	158	59	23.634	2.9	2.3	2.53	0.37	0.37	48	50		right	osteoarthritis	lateral	26	Ⅰ
8	7	50-59	158	59	23.634	6.1	3.8	4.18	1.92	1.92	48	48		left	osteoarthritis	lateral	26	Ⅰ
9	8	60-69	161.6	76	29.1025	10.1	6.7	7.37	2.73	2.73	50	50		right	osteoarthritis	lateral	26	Ⅰ
10	8	60-69	161.6	76	29.1025	8.2	8.3	9.13	-0.93	0.93	50	52		left	osteoarthritis	lateral	26	Ⅰ
11	9	50-59	158	63	25.2363	6.2	4	4.4	1.8	1.8	50	50		left	osteoarthritis	lateral	26	Ⅰ
12	10	60-69	169	83	29.0606	7.2	5.7	6.27	0.93	0.93	54	52		left	osteoarthritis	lateral	26	Ⅰ
13	11	60-69	151	49	21.4903	7.3	6.2	6.82	0.48	0.48	46	48		right	osteoarthritis	lateral	26	Ⅰ
14	11	60-69	151	49	21.4903	9	6	6.6	2.4	2.4	46	46		left	osteoarthritis	lateral	26	Ⅰ
15	12	70-79	141	41	20.6227	2.8	2	2.2	0.6	0.6	46	44		left	osteoarthritis	lateral	26	Ⅰ
16	13	70-79	156	35	14.382	0	2	2.2	-2.2	2.2	46	48	(+)	left	osteoarthritis	lateral	26	Ⅰ
17	14	70-79	145	60	28.5375	-1.5	1	1.1	-2.6	2.6	50	50	(+)	left	osteoarthritis	lateral	26	Ⅰ
18	15	60-69	165	74.5	27.3646	6	5.5	6.05	-0.05	0.05	56	54		right	osteoarthritis	lateral	26	Ⅰ
19	15	60-69	165	74.5	27.3646	3.6	4	4.4	-0.8	0.8	54	52		left	osteoarthritis	lateral	26	Ⅰ
20	16	70-79	149	63	28.3771	-2	2	2.2	-4.2	4.2	48	48		left	osteoarthritis	lateral	26	Ⅰ
21	17	50-59	152	43	18.6115	1.8	0	0	1.8	1.8	48	48		right	osteoarthritis	lateral	26	Ⅰ
22	17	50-59	152	43	18.6115	-0.4	0	0	-0.4	0.4	48	48		left	osteoarthritis	lateral	26	Ⅰ
23	18	60-69	172	70	23.6614	7.6	4	4.4	3.2	3.2	54	52		left	osteoarthritis	lateral	26	Ⅰ
24	19	50-59	169	82	28.7105	1.9	4.8	5.28	-3.38	3.38	48	50		right	osteoarthritis	lateral	26	Ⅰ
25	20	40-49	147	51	23.6013	1.6	1	1.1	0.5	0.5	46	48		left	osteoarthritis	lateral	26	Ⅰ
26	21	70-79	143	54.5	26.6517	4	0	0	4	4	44	44		right	osteoarthritis	lateral	26	Ⅰ
27	22	50-59	152	61	26.4024	-1.5	0	0	-1.5	1.5	44	44	(+)	right	osteoarthritis	lateral	26	Ⅰ
28	22	50-59	152	61	26.4024	-1.6	0	0	-1.6	1.6	44	44	(+)	left	osteoarthritis	lateral	26	Ⅰ
29	23	60-69	160	70.3	27.4609	5	0	0	5	5	50	48		left	osteoarthritis	lateral	26	Ⅰ
30	24	60-69	136	64	34.6021	3.3	2.4	2.64	0.66	0.66	48	48		right	osteoarthritis	lateral	26	Ⅰ
31	25	40-49	165	103	37.8329	3.4	4.4	4.84	-1.44	1.44	52	54		right	osteoarthritis	lateral	26	Ⅰ
32	26	60-69	168	58	20.5499	5.7	5.7	6.27	-0.57	0.57	50	54		right	osteoarthritis	lateral	26	Ⅰ
33	27	70-79	145	59	28.0618	2.3	0	0	2.3	2.3	50	50	(+)	right	osteoarthritis	lateral	26	Ⅰ
34	28	60-69	170	85	29.4118	8.3	4.5	4.95	3.35	3.35	54	54		right	osteoarthritis	lateral	26	Ⅰ
35	29	50-59	162	53.5	20.3856	-2.3	1	1.1	-3.4	3.4	48	50	(+)	left	osteonecrosis	lateral	26	Ⅰ
36	30	50-59	156	89	36.5713	1.6	-2	-2.2	3.8	3.8	46	48	(+)	right	osteoarthritis	lateral	26	Ⅰ
37	30	50-59	156	89	36.5713	2.6	0	0	2.6	2.6	46	48	(+)	left	osteoarthritis	lateral	26	Ⅰ
38	31	60-69	155	56	23.3091	7.4	4	4.4	3	3	46	48		right	osteoarthritis	lateral	26	Ⅰ
39	32	60-69	158	77	30.8444	2.1	0	0	2.1	2.1	50	50		right	osteoarthritis	lateral	26	Ⅰ
40	32	60-69	158	77	30.8444	2.4	2	2.2	0.2	0.2	50	50	(+)	left	osteoarthritis	lateral	26	Ⅰ
41	33	60-69	158.5	58.3	23.2065	-3.5	0	0	-3.5	3.5	50	50	(+)	right	osteoarthritis	lateral	26	Ⅰ
42	33	60-69	158.5	58.3	23.2065	0	2	2.2	-2.2	2.2	50	50	(+)	left	osteoarthritis	lateral	26	Ⅰ
43	34	60-69	163	54	20.3244	2.4	0	0	2.4	2.4	46	48	(+)	right	osteoarthritis	lateral	26	Ⅰ
44	34	60-69	163	54	20.3244	0	0	0	0	0	46	48	(+)	left	osteoarthritis	lateral	26	Ⅰ
45	35	60-69	168	79	27.9904	5.1	5	5.5	-0.4	0.4	54	52		right	osteoarthritis	lateral	26	Ⅰ
46	36	60-69	155	74	30.8012	2	2	2.2	-0.2	0.2	46	48		right	osteoarthritis	lateral	26	Ⅰ
47	37	70-79	158	52	20.83	0	2	2.2	-2.2	2.2	48	48		right	osteoarthritis	lateral	26	Ⅰ
48	37	70-79	158	52	20.83	1.5	1	1.1	0.4	0.4	50	48		left	osteoarthritis	lateral	26	Ⅰ
49	38	50-59	152	64	27.7008	8	6.5	7.15	0.85	0.85	46	48		right	osteoarthritis	lateral	26	Ⅰ
50	39	50-59	158	69	27.6398	2.5	1	1.1	1.4	1.4	46	46		right	osteoarthritis	lateral	26	Ⅰ
51	40	70-79	154	55	23.1911	0	0	0	0	0	48	50		right	osteoarthritis	lateral	26	Ⅰ
52	40	70-79	154	55	23.1911	0	1.7	1.87	-1.87	1.87	48	50	(+)	left	osteoarthritis	lateral	26	Ⅰ
53	41	50-59	157	97	26	8.1	6	6.6	1.5	1.5	54	54		right	osteoarthritis	lateral	32	Ⅰ
54	41	50-59	185	97	28.3419	7	6	6.6	0.4	0.4	54	58		left	osteoarthritis	lateral	32	Ⅰ
55	42	30-39	171	63	21.5451	4	4.1	4.51	-0.51	0.51	52	52		right	osteonecrosis	lateral	26	Ⅰ
56	43	60-69	161	52	20.061	5.4	3	3.3	2.1	2.1	50	50	(+)	right	osteoarthritis	lateral	26	Ⅰ
57	43	60-69	161	52	20.061	-2	0	0	-2	2	50	50		left	osteoarthritis	lateral	26	Ⅰ
58	44	50-59	157	59	23.9361	0.3	0	0	0.3	0.3	50	48	(+)	right	osteoarthritis	lateral	26	Ⅰ
59	45	80-89	145	46.5	22.1165	-1.5	0	0	-1.5	1.5	44	44	(+)	left	osteoarthritis	lateral	26	Ⅰ

## Sheet: study 2 control group
	cases	age(year)	height(cm)	weight(kg)	BMI	side	distance A(mm)	distance B(mm)	distance A#(mm)	distance A- distance A#(mm)	The difference between distance A# and distance A(mm)	Planned cup size	Cup size	Coxa Profunda	disorder	Approach	Head size	Crowe classification
1	1	50-59	167	66	23.6652	right	9.2	4.9	5.4	3.8	3.8	52	50		osteonecrosis	lateral	26	Ⅰ
2	2	70-79	144	63	30.3819	right	3.8	1.4	1.5	2.3	2.3	50	50		osteoarthritis	lateral	26	Ⅰ
3	3	70-79	158	58	23.2335	left	6	9.6	10.5	-4.5	4.5	50	50		osteoarthritis	lateral	26	Ⅰ
4	4	70-79	158	58	23.2335	left	4.1	2.4	2.6	1.5	1.5	50	48	(+)	osteoarthritis	lateral	26	Ⅰ
5	5	60-69	145	44	20.9275	right	3.1	4.2	4.6	-1.5	1.5	46	46		osteoarthritis	lateral	26	Ⅰ
6	6	60-69	157	45.7	18.5403	left	8.7	1.7	1.9	6.8	6.8	50	50	(+)	osteoarthritis	lateral	26	Ⅰ
7	7	60-69	155	49	20.3954	right	2.9	-1.7	-1.9	4.8	4.8	48	48		osteoarthritis	lateral	26	Ⅰ
8	8	50-59	162	56	21.3382	left	-1.6	0.91	1	-2.6	2.6	48	48		osteoarthritis	lateral	26	Ⅰ
9	9	60-69	155	47	19.563	right	2.6	3	3.3	-0.7	0.7	46	46		osteonecrosis	lateral	26	Ⅰ
10	10	80-89	158	54.2	21.7113	right	3.5	4.6	5.1	-1.6	1.6	50	50		osteoarthritis	lateral	26	Ⅰ
11	11	60-69	150	69	30.6667	left	2.8	2.5	2.7	0.1	0.1	48	48	(+)	osteoarthritis	lateral	26	Ⅰ
12	12	50-59	160	90	35.1562	right	6.8	3.7	4.1	2.7	2.7	52	52	(+)	osteoarthritis	lateral	26	Ⅰ
13	12	50-59	160	90	35.1562	left	7.7	3.8	4.2	3.5	3.5	52	52	(+)	osteoarthritis	lateral	26	Ⅰ
14	13	70-79	152	53.7	23.2427	left	-2.7	0	0	-2.7	2.7	48	48	(+)	osteoarthritis	lateral	26	Ⅰ
15	14	70-79	145	46.5	22.1165	right	3.2	3.1	3.4	-0.2	0.2	48	48	(+)	osteoarthritis	lateral	26	Ⅰ
16	15	40-49	153	83.8	35.7982	right	2.6	4.1	4.5	-1.9	1.9	50	48		osteoarthritis	lateral	26	Ⅰ
17	15	40-49	153	83.8	35.7982	left	3.8	0.5	0.6	3.2	3.2	50	48		osteoarthritis	lateral	26	Ⅰ
18	16	40-49	155	63	26.2227	left	-5.1	4.1	4.5	-9.6	9.6	48	48		osteoarthritis	lateral	26	Ⅰ
19	17	70-79	165	69	25.3444	right	5.7	9	9.9	-4.2	4.2	56	56		osteoarthritis	lateral	26	Ⅰ
20	18	70-79	168.5	58	20.4281	right	5.8	6.6	7.3	-1.5	1.5	52	50		osteoarthritis	lateral	26	Ⅰ
21	19	70-79	151	50	21.9289	right	4.6	0.9	1	3.6	3.6	48	48		osteoarthritis	lateral	26	Ⅰ
22	20	60-69	142	53	26.2845	right	-2.7	2.2	2.4	-5.1	5.1	44	44	(+)	osteoarthritis	lateral	26	Ⅰ
23	21	70-79	144.5	47.5	22.7488	right	-3.4	0	0	-3.4	3.4	46	46	(+)	osteoarthritis	lateral	26	Ⅰ
24	22	60-69	161	40	15.4315	left	-1.3	2.2	2.4	-3.7	3.7	52	50		osteoarthritis	lateral	26	Ⅰ
25	23	70-79	161	60	23.1473	left	1	0.5	0.5	0.5	0.5	50	50		osteoarthritis	lateral	26	Ⅰ
26	24	60-69	153	38	16.2331	right	1.1	1.4	1.5	-0.4	0.4	46	46		osteoarthritis	lateral	26	Ⅰ
27	25	60-69	163	69	25.9701	right	0.5	2	2.2	-1.7	1.7	56	54		osteoarthritis	lateral	26	Ⅰ
28	26	50-59	193	88	23.6248	right	11.4	9.4	10.3	1.1	1.1	56	56		osteoarthritis	lateral	26	Ⅰ
29	27	70-79	163	62	23.3355	left	3.9	2.8	3.1	0.8	0.8	52	54		osteoarthritis	lateral	26	Ⅰ
30	28	80-89	162	65	24.7676	left	10.3	3.5	3.8	6.5	6.5	54	54		osteoarthritis	lateral	26	Ⅰ
31	29	50-59	155	59	24.5578	right	2.8	1.7	1.9	0.9	0.9	48	48		osteoarthritis	lateral	26	Ⅰ
32	30	70-79	148	60	27.3923	right	-3.2	4.6	5	-8.2	8.2	48	48	(+)	osteoarthritis	lateral	26	Ⅰ
33	31	80-89	158	62	24.8358	right	6	3.5	3.8	2.2	2.2	48	48		osteoarthritis	lateral	26	Ⅰ
34	32	60-69	156	55	22.6003	right	0.5	3.2	3.5	-3	3	48	48	(+)	osteoarthritis	lateral	26	Ⅰ
35	33	60-69	164	69	25.6544	left	13.9	10.1	11.1	2.8	2.8	50	52		osteoarthritis	lateral	26	Ⅰ
36	34	70-79	151	56	24.5603	right	3.1	7.4	8.1	-5	5	50	50	(+)	osteoarthritis	lateral	26	Ⅰ
37	35	50-59	158	69	27.6398	left	3.7	7.5	8.2	-4.5	4.5	48	50		osteoarthritis	lateral	26	Ⅰ
38	36	60-69	156	59	24.2439	right	-3.1	2.3	2.5	-5.6	5.6	48	50		osteoarthritis	lateral	26	Ⅰ
39	37	70-79	165	52	19.1001	right	1.2	8.9	9.8	-8.6	8.6	58	58		osteoarthritis	lateral	26	Ⅰ
40	38	50-59	154	49	20.6612	left	0	9	9.9	-9.9	9.9	50	52		osteoarthritis	lateral	26	Ⅰ
41	39	70-79	165	62	22.7732	right	4.3	5.7	6.3	-2	2	56	56		osteoarthritis	lateral	26	Ⅰ
42	40	60-69	155	54	22.4766	right	-3.4	1.7	1.9	-5.3	5.3	48	48	(+)	osteoarthritis	lateral	26	Ⅰ
43	40	60-69	155	54	22.4766	left	1	3.9	4.3	-3.3	3.3	48	48	(+)	osteoarthritis	lateral	26	Ⅰ
44	41	50-59	158	41	16.4237	right	3.1	6.4	7	-3.9	3.9	48	50		osteoarthritis	lateral	26	Ⅰ
45	42	40-49	164	77	28.6288	right	4.2	9.6	10.6	-6.4	6.4	52	52		osteoarthritis	lateral	26	Ⅰ
46	43	60-69	154	45	18.9745	right	2	6.1	6.7	-4.7	4.7	52	52		osteoarthritis	lateral	26	Ⅰ
47	43	60-69	154	45	18.9745	left	5.9	-0.91	-1	6.9	6.9	50	50		osteoarthritis	lateral	26	Ⅰ
48	44	60-69	153.5	43.4	18.4193	right	8.1	3.5	3.9	4.2	4.2	46	48		osteoarthritis	lateral	26	Ⅰ
49	44	60-69	153.5	43.4	18.4193	left	5.1	1.5	1.7	3.4	3.4	46	48		osteoarthritis	lateral	26	Ⅰ
50	45	60-69	158	62	24.8358	right	7.4	1.1	1.2	6.2	6.2	52	52		osteoarthritis	lateral	26	Ⅰ
51	46	60-69	161	50	19.2894	left	0.5	4.7	5.2	-4.7	4.7	50	48		osteoarthritis	lateral	26	Ⅰ
52	47	50-59	163	63	23.7118	right	2	6.6	7.3	-5.3	5.3	48	48		osteoarthritis	lateral	26	Ⅰ
53	48	50-59	167	80	28.6851	left	6.9	6.2	6.8	0.1	0.1	52	50		osteoarthritis	lateral	26	Ⅰ
54	49	70-79	156	67	27.5312	right	-1.9	5.4	5.9	-7.8	7.8	52	50		osteoarthritis	lateral	26	Ⅰ
55	50	60-69	163	65	24.4646	right	-1.3	3.5	3.8	-5.1	5.1	50	50	(+)	osteoarthritis	lateral	26	Ⅰ
56	51	50-59	160	47.5	18.5547	left	0.5	2.5	2.8	-2.3	2.3	48	48		osteoarthritis	lateral	26	Ⅰ
57	52	50-59	150	75	33.3333	right	-1.7	3.1	3.4	-5.1	5.1	44	44	(+)	osteoarthritis	lateral	22	Ⅰ
58	53	60-69	155	64	26.6389	right	9.7	6.1	6.7	3	3	50	50		osteoarthritis	lateral	26	Ⅰ
59	54	60-69	156	63	25.8876	left	1.5	0.8	0.9	0.6	0.6	50	52		osteoarthritis	lateral	26	Ⅰ
